# Supplementary material for: Construction of a nomogram for predicting catheter-related bladder discomfort in patients with end-stage renal disease after renal transplantation: a retrospective study
Source: PeerJ. 2024 Jun 21;12:e17530. doi: 10.7717/peerj.17530 (PMC11195541; doi:10.7717/peerj.17530)
Supplement: Data S1 [file peerj-12-17530-s002.xlsx]

## Sheet: Sheet 1
No.	Sex	Age	Date of surgery	VAS	BMI	Dialysis mode		Duration of dialysis			Whether there is urine before surgery		Catheter indwelling duration		Sufentanil, µg	Double J stent	Surgical time			Mean urine production after renal transplantation (RT)			Catheter retention time		Creatinine when carrying a catheter	Urinary RBC	CRBD		CRBD
						Peritoneal dialysis	Hematodialysis	<6 months	6-12 months	≥12 months	Anuria	Urinate	pre-anesthesia	post-anesthesia			＜3h	≥3h	Specific time	Day 1 after RT	Day 2 after RT	Day 3 after RT	＜5 days	≥5days			No	Yes	None	Mild	Medium	Heavy
1	Male	32	2019.12.31		22.84		√			√	√			√	100	Fr7L260mm	√		2h25	2903	3205	3113		√	425, 260, 199, 173, 164, 159	226.5, 123.7, 654.1		√
2	Male	34	2019.12.15	0	19.75		√	√			√			√	100	Fr7L260mm	√		2h20	2381	2745	2674		√	960, 704, 437, 257, 171, 151	47270.1, 54139.8, 5758.8, 4353.9, 1035.1	√		√
3	Male	22	2019.12.15	0	19.92		√		√			√		√	100	Fr4L140mm	√		2h	2180	2020	4250		√	705, 445, 281, 222, 194, 167	2540.8, 39503.13685.6, 1000.9, 45.3	√		√
4	Male	19	2019.12.14		14.15	√			√			√		√	60	Fr6L280mm	√		2h40	879	939	796		√	1089, 872, 668, 579, 438, 330	194007, 60956.2, 13020.5		√
5	Male	23	2019.11.20		19.16		√	√				√		√	100	Fr7L280mm	√		1h40	3870	4445	4460		√	486, 339, 233, 199, 171, 142	119.4, 316.5, 36.7		√
6	Male	49	2019.11.20	0	26.77		√		√			√		√	100	Fr7L260mm	√		2h10	2153	4050	3009		√	393, 281, 171, 148, 133, 113	648.9, 2137.7, 170.5	√		√
7	Male	43	2019.10.23		25.09		√			√	√			√	100	Fr6L280mm		√	4h25	2116	6490	5920		√	609, 438, 269, 189, 148, 126	74106.7, 39153.9, 919.8, 620.8		√
8	Female	57	2019.10.23	0	20.94		√	√				√	√		90	Fr5L280mm		√	3h20	2554	3448	5515	√		343, 252, 176, 127, 109, 88	17058.3, 4448.7, 1500.7	√		√
9	Male	23	2019.09.25		22.86		√			√	√			√	100	Fr7L280mm	√		1h45	5280	4510	3620		√	408, 181, 106, 118, 112	2241.5, 1754.2, 975		√
10	Male	21	2019.09.18		24.17		√			√	√		√		100	Fr6L280mm	√		2h	2660	2024	2785		√	571, 207, 141, 127, 118	1319.2, 2387.3, 4653, 1247.9, 926		√
11	Male	26	2019.09.17		20.06		√	√			√			√	50	Fr6L280mm	√		1h35	2100	1600	1400		√	338, 148, 117, 118, 113, 113	10067.7, 3500.5, 432.8		√
12	Female	19	2019.09.14		18.59		√			√	√		√		100	Fr7L260mm	√		2h20	2500	3360	5150		√	174, 73, 63, 54, 58	261.4, 258.9, 181.6, 258.8, 371.5		√
13	Male	29	2019.08.27	0	20.48		√			√	√		√		100	Fr4L260mm	√		2h25	3164	2485	3145		√	572, 248, 156, 134, 124, 126	162783.8, 40525.1, 37740.7, 322.9	√		√
14	Male	28	2019.08.21	0	21.97		√			√	√			√	100	Fr5L260mm	√		2h30	3845	3100	2950		√	364, 169, 121, 104, 108	3900.4, 1435.3, 1362.9, 1789.3	√		√
15	Male	33	2019.08.16		21.2		√		√			√	√		100	Fr7L260mm	√		1h55	2775	3960	4182		√	359, 250, 155, 104, 110, 101	31819.5, 5564.6, 300.4, 58.8		√
16	Male	30	2019.08.16		21.45		√			√	√			√	100	Fr6L280mm	√		2h30	1314	3606	5190		√	656, 801, 650, 647, 669, 570	86217.9, 6416.8, 857.3, 179.7		√
17	Male	55	2019.07.31		24.26		√			√	√			√	100	Fr7L280mm	√		1h50	3930	4670	4670		√	785, 406, 208, 141, 120, 106	31303.8, 181, 167.5, 87.2		√
18	Male	32	2019.07.31		26.03		√			√	√		√		100	Fr7L260mm	√		2h10	2571	3895	4610		√	713, 429, 268, 208, 175, 154	10086.5, 400.7, 9.2		√
19	Male	49	2019.07.20		22.5		√		√		√			√	100	Fr7L260mm	√		2h20	5550	4390	5110		√	640, 289, 158, 126, 107	5206.2, 8963.3, 48764.6, 9928, 288.4		√
20	Female	56	2019.07.20		20.62		√			√	√		√		100	Fr7L280mm	√		2h20	3230	3810	3580		√	331, 164, 105, 86, 72, 81	289874, 95723.3, 55395.1, 269.9		√
21	Male	35	2019.07.19		20.57	√		√				√		√	100	Fr7L260mm	√		2h10	3200	3130	3750		√	551, 366, 159, 155, 115, 104	6048, 2357.9, 7930.7, 3479.2, 1576.3		√
22	Male	43	2019.07.19		22.59		√			√	√		√		100	Fr6L280mm	√		2h10	2200	3773	4960		√	822, 833, 672, 566, 450, 314	28089.4, 6953.3, 10506.7, 9476.9		√
23	Male	26	2019.07.03	0	19.36		√			√	√			√	100	Fr4L260mm	√		2h45	3093	2547	3475		√	215, 112, 90, 79, 73	3530.8, 1746.1, 5516.7, 243.2	√		√
24	Female	24	2019.07.03		19.14		√	√			√		√		100	Fr7L280mm	√		2h10	3340	2816	2970		√	342, 169, 143, 135, 159, 147	8501, 25738.7, 27615.5, 1755.5, 2257.5		√
25	Male	23	2019.07.03	0	20.9		√		√			√		√	100	Fr7L260mm	√		2h20	3830	2948	4020		√	350, 173, 125, 118, 112	2938.8, 1873.4, 1081.9, 787.2, 835.1	√		√
26	Male	59	2019.07.01		21.29		√			√	√			√	100	Fr7L260mm	√		1h55	2340	2495	2171		√	954, 672, 437, 348, 265, 211	447.1, 493.2, 2418.5, 7056.6, 1633.8		√
27	Male	32	2019.07.01		19.32		√		√		√			√	100	Fr7L260mm	√		1h40	3115	3240	3780		√	745, 428, 228, 149, 113, 107	26748, 564.1, 219.1, 172.3		√
28	Male	37	2019.06.11		17.3		√			√	√			√	100	Fr7L260mm	√		2h50	3900	3230	3780		√	206, 104, 78, 66	17434.9, 24998.1, 3989.5, 8497.6		√
29	Male	28	2019.05.28		26.17	√			√			√		√	100	Fr7L260mm		√	3h	2298	4187	3450		√	346, 152, 107, 91, 92	3006.5, 9784.2, 4147.1, 1836.6		√
30	Male	63	2019.05.26		26.7		√			√	√			√	120	Fr7L260mm	√		2h35	2801	3990	5280		√	314, 310, 218, 149, 144, 128	2598, 1799.5, 292.1, 61.9		√
31	Male	36	2019.05.16		23.77		√			√	√			√	100	Fr6L280mm	√		2h15	3935	2332	2825		√	403, 179, 143, 115, 100	23722.9, 4066.6, 1767.9		√
32	Female	37	2019.05.16		27.7		√	√				√	√		100	Fr7L280mm	√		1h50	3330	2529	2576		√	271, 107, 79, 72, 67	4505.2, 838.2, 692.5		√
33	Male	23	2019.05.07		27.12		√			√	√			√	100	Fr7L280mm	√		1h40	2617	2193	2340		√	247, 120, 91, 85, 83	31167.2, 15474.5, 5216.7		√
34	Male	20	2019.03.31	0	21.6	√		√				√		√	100	Fr5L240mm	√		1h35	2002	2890	2126		√	940, 1005, 1025, 1006, 976, 917	36387.7, 75138.7	√		√
35	Male	40	2019.03.31	0	32.72		√		√			√	√		130	Fr5L260mm	√		2h20	1554	2168	2687		√	877, 764, 611, 503, 342, 304	51414.6, 82527.9, 8094.5, 11494.6	√		√
36	Male	54	2019.03.26		28.73		√	√			√			√	100	Fr5L260mm	√		2h40	4920	4320	3718		√	552, 260, 154, 117, 100, 87	40954.5, 5509.5, 2121.1, 455.4		√
37	Male	19	2019.03.26		18.43		√	√				√		√	100	Fr5L260mm	√		2h40	2410	3244	2974		√	752, 441, 202, 112, 80, 75	1075.6, 1169.7, 219.8, 143.8		√
38	Male	35	2019.02.27		18.25		√			√	√		√		100	Fr7L260mm	√		2h55	4220	3100	3028		√	224, 114, 106, 71, 65	783.5, 720.6, 147, 69		√
39	Male	48	2019.02.20		22.09		√			√	√		√		100	Fr7L260mm	√		1h55	4090	4990	4409		√	561, 245, 149, 120, 121	46992.3, 25216, 48552.8, 12229.3		√
40	Female	40	2019.01.29	0	18.82		√			√	√		√		130	Fr4L260mm	√		2h55	4484	2935	3915		√	280, 115, 87, 82	215.3, 43	√		√
41	Male	44	2019.01.25	0	22.32		√			√	√			√	100	Fr7L260mm	√		2h	2375	2990	2900		√	228, 144, 127, 114	384.8, 2746.2, 1650.7, 1868.5	√		√
42	Male	35	2019.01.25		25.71		√			√	√			√	100	Fr7L280mm	√		2h15	1878	4180	2585		√	818, 564, 263, 219, 165, 171	6444.3, 1253.5		√
43	Male	34	2019.01.15		23.01		√			√	√			√	100	Fr7L280mm		√	3h25	3086	3910	2690		√	293, 151, 117, 105, 120	4558.2, 1796.9, 874.6, 806.5		√
44	Male	47	2019.01.12		23.53		√		√			√	√		100	Fr7L260mm	√		1h30	1391	1972	2395		√	668, 809, 893, 951, 977, 963	2895.3, 788.6, 973.5, 437.2, 141		√
45	Male	36	2019.01.12	0	18.51		√			√	√			√	100	Fr5L260mm	√		2h35	30	310	210	√		853, 744, 608, 799, 600, 776	14110	√		√
46	Female	27	2020.11.18		18.06		√			√	√		√		100	Fr7L280mm		√	3h	2673	2929	2347		√	170, 138, 111, 99, 76	26293.2, 43169.4, 6022.9, 14399.3, 4230		√
47	Female	32	2020.11.11		16.41		√			√	√		√		100	Fr7L260mm	√		2h5	3640	3007	2472		√	156, 191, 150, 131, 127, 125	30410.4, 15812		√
48	Male	26	2020.11.04		18.38		√			√	√		√		100	Fr7L280mm	√		1h45	4290	3615	3625		√	202, 106, 93, 73, 67	18679.5, 20252.1		√
49	Male	28	2020.10.30		25.56		√		√			√		√	100	Fr7L260mm	√		2h50	5130	5620	6420		√	668, 293, 201, 192, 170	3268.5, 40		√
50	Male	66	2020.10.30		24.22		√			√	√			√	100	Fr7L260mm	√		2h55	2751	3461	2780		√	503, 341, 242, 173, 136, 114	1628.1, 845.2, 67.5		√
51	Male	30	2020.10.28	0	19.75		√		√		√			√	70	Fr5L260mm	√		2h20	2362	3789	4580		√	652, 327, 151, 118, 112, 111	5265.3, 4189.9, 8117, 208.4	√		√
52	Female	37	2020.10.28		25		√		√		√		√		100	Fr7L280mm	√		1h50	3950	4200	3630		√	208, 129, 113, 108, 103, 91	1244.4, 149.7, 98.4		√
53	Male	30	2020.10.28		19.38		√	√			√			√	100	Fr7L280mm	√		2h45	3865	3980	3340	√		372, 131, 100, 86	883.9, 697.8, 909.2, 225.2		√
54	Male	45	2020.10.23		26.18		√			√	√		√		100	Fr7L260mm	√		2h25	2409	2725	3145		√	414, 149, 108, 101, 86, 81	6713.8, 99944, 17406.3		√
55	Male	61	2020.10.22		24.05		√			√		√	√		100	Fr7L260mm	√		2h25	3670	3095	2105	√		461, 203, 130, 113, 109, 99	2080, 2549.5, 1420.3		√
56	Male	35	2020.10.22		23.36		√		√		√			√	100	Fr7L280mm	√		2h5	2198	562	2184		√	449, 345, 595, 538, 430, 369	16579.7, 2369.3, 372.1, 436.5		√
57	Male	55	2020.10.20		22.46		√		√		√		√		100	Fr7L260mm	√		2h40	4560	4219	4100		√	283, 112, 96, 73	16122, 1094.7, 1152.2		√
58	Female	55	2020.10.18		24.77		√			√	√		√		100	Fr7L260mm	√		1h55	2144	2747	3280		√	627, 312, 163, 133, 113, 111	63465.1, 2605.6, 3977.6, 4429.9		√
59	Female	28	2020.10.15		17.38		√			√	√		√		100	Fr7L280mm		√	3h30	2707	2772	2515		√	337, 129, 105, 88	2486.3, 10406.1, 5243.1, 803.7, 1350.3		√
60	Male	51	2020.09.18		24.28		√			√	√			√	100	Fr7L280mm		√	3h40	3580	3995	2630		√	525, 253, 158, 159, 139, 129	6063, 21269, 8396		√
61	Male	39	2020.07.16	0	24.22		√			√	√			√	150	Fr5L260mm	√		1h50	4320	3006	3115		√	842, 791, 539, 367, 265, 214	530.7, 1326, 1771.6, 134.7	√		√
62	Female	38	2020.07.16		25.34		√		√			√	√		150	Fr7L280mm		√	3h40	3116	2744	2858		√	790, 849, 896, 937, 946, 908	1211.9, 186.1, 282.3		√
63	Male	34	2020.06.17		22.6		√			√	√			√	100	Fr7L280mm	√		2h45	2051	2346	1998		√	878, 650, 511, 445, 376, 349	34579.9, 18575, 27476.15692.3		√
64	Male	43	2020.01.09		21.97		√		√		√			√	100	Fr7L260mm	√		2h	5215	5190	4410		√	1136, 787, 519, 357, 236, 171	9603.3, 2750, 14444.7, 4361.6		√
65	Male	36	2020.01.09	0	23.18	√			√			√		√	100	Fr7L260mm		√	1h45	4760	5200	5100		√	564, 432, 312, 235, 219, 184	1756.4, 3575.6, 2796.9	√		√
66	Male	37	2020.01.07		25.51		√	√				√	√		100	Fr7L260mm	√		2h	2109	2795	3900		√	312, 153, 99, 94, 86	6231.5, 7597.9, 2071.9		√
67	Female	20	2020.01.01		15.63		√			√	√		√		20	Fr7L260mm		√	3h10	4090	3126	2818		√	241, 110, 96, 90	6133.5, 2035		√
68	Female	54	2021.01.09		26.56		√	√				√	√		100	Fr6L260mm	√		2h20	2667	2613	3525		√	134, 93, 65, 52, 48, 50	7341.2, 2438.3		√
69	Male	35	2021.01.09	0	17.63	√			√			√		√	100	Fr5L260mm	√		2h35	2950	3350	2438		√	435, 136, 93, 84, 80, 73	5055.2	√		√
70	Male	36	2021.01.11	0	20.11	√			√			√	√		150	Fr5L260mm	√		2h15	4985	4358	3760		√	353, 153, 105, 109	3460.3, 22990.5, 5066.7	√		√
71	Male	54	2021.01.12		26.3		√			√	√		√		100	Fr7L260mm		√	3h10	2601	2625	2560		√	440, 299, 196, 155, 141, 137	11477.5, 31.7		√
72	Male	30	2021.01.15		25.78		√		√		√			√	100	Fr6L280mm		√	3h	3780	2118	1703		√	861, 266, 150, 135, 120, 110	18630.5, 8148.8		√
73	Male	24	2021.01.17		27.06		√		√		√			√	100	Fr7L280mm	√		1h40	5870	5420	4760		√	587, 278, 171, 137, 114, 110	47681.7, 56203.3, 5522.3		√
74	Male	27	2021-01-25		29.94		√			√	√			√	100	Fr6L260mm		√	4h	2738	2793	2142		√	490, 210, 127, 122, 120	5337.6, 353.3		√
75	Female	22	2021-01-31	0	24.22		√			√	√		√		100	Fr6L280mm		√	3h35	2750	2553	2210		√	112, 86, 83, 75, 72	37365.6, 24357.4	√		√
76	Male	33	2021.01.27		24.49		√			√	√			√	100	Fr7L280mm	√		2h10	9540	4330	4544		√	143, 161, 135, 121, 142, 150	3769.8, 4587.7, 3809, 2413.5		√
77	Male	29	2021.02.24		34.36		√			√	√		√		100	Fr6L260mm	√		2h15	99	70	100	√		1539, 1225, 1412, 1180, 1374, 1160	30467.8, 8469		√
78	Female	51	2021.02.24		20.43		√		√			√	√		100	Fr7L280mm		√	2h20	1510	1648	1264		√	696, 822, 865, 509, 367, 580	27166.1, 85187.2		√
79	Female	25	2020.3.27		24.84		√			√	√		√		100	Fr7L260mm		√	2h30	1234	1042	1262		√	1110, 1055, 897, 778, 629, 529	16418.2, 26443.4, 84813.4, 27950.2		√
80	Male	35	2021.03.29	0	21.96		√	√				√		√	150	Fr7L260mm	√		2h	3280	3470	2640		√	385, 169, 132, 131, 138, 130	39373.6, 31923.4, 21896.1	√		√
81	Male	25	2021.04.06		18.19		√			√	√			√	100	Fr7L260mm	√		2h55	2925	2213	2938		√	234, 123, 98, 96, 82	4997, 12260.8, 1731.8		√
82	Male	55	2021.04.13	0	24.49		√			√	√			√	130	Fr5L260mm	√		2h25	1930	1600	1782		√	519, 249, 200, 154, 157	5475.2, 1875.8, 1384.5, 10126.6	√		√
83	Male	42	2021.04.28		22.39		√			√	√		√		100	Fr7L260mm	√		2h15	260	220	200		√	880, 663, 795, 885, 961	7807.2, 1253		√
84	Female	19	2021.05.01	0	15.64	√			√			√	√		100	Fr5L260mm	√		2h50	1933	2715	2287		√	476, 192, 120, 84, 65, 63	8398.2, 26687.9, 4268.8, 3617.6, 312.3, 194.9	√		√
85	Female	31	2021.05.08		21.63		√			√	√		√		110	Fr7L260mm	√		2h50	3580	3655	3106		√	99, 71, 59	23298.6, 18734.1		√
86	Male	34	2021.05.22		22.72		√	√				√		√	100	Fr7L280mm	√		2h45	3540	3110	3795		√	643, 750, 737, 749, 702, 705	55960.4, 51938.6, 6730.2		√
87	Male	32	2021.05.25	0	19.41		√			√	√		√		100	Fr6L280mm	√		2h40	2987	2780	2350		√	718, 446, 238, 192, 171, 156	19406.5, 1278.4	√		√
88	Female	30	2021.05.25		20		√			√	√		√		100	Fr7L280mm	√		2h30	3245	2488	3069		√	214, 112, 94, 73, 70, 75	701.3, 2173.3, 321.9		√
89	Female	32	2021.06.10		18.44		√		√			√	√		100	Fr7L280mm	√		2h30	6400	4840	4580		√	258, 156, 121, 109, 102, 106	2570.7, 2589.8, 570		√
90	Male	54	2021.06.13		25.09		√			√	√		√		100	Fr5L260mm	√		3h30	2880	3085	3580		√	775, 625, 472, 337, 274	55229.2, 5720.4		√
91	Female	52	2021.06.16		20.32		√			√	√		√		115	Fr6L280mm	√		2h30	2303	2862	3273		√	573, 426, 232, 153, 106, 85	22632.1, 10700.4, 6284, 1931.5, 1064		√
92	Male	55	2021.06.16		21.63		√			√	√			√	100	Fr7L280mm	√		2h35	1537	3007	3690		√	897, 849, 604, 372, 247, 193	25888, 10907.1, 6804.6, 725.6		√
93	Female	57	2021.06.22		22.85		√			√	√		√		100	Fr7L280mm	√		2h20	3220	3458	4175		√	627, 454, 278, 236, 189, 156	704.3, 1426.8, 504.8, 153.5		√
94	Male	44	2021.06.23	0	19.13	√				√	√			√	100	Fr5L260mm	√		2h15	4630	4180	3550		√	203, 143, 132, 141, 138, 133	1257.8, 534.8, 1546.1, 704.9	√		√
95	Male	52	2021.06.23		30.85		√		√		√		√		100	Fr7L280mm	√		2h	5430	4790	2825		√	553, 257, 173, 136	1283.9, 3649.4, 2031.3		√
96	Male	35	2021.06.30		26.61		√			√		√		√	100	Fr7L280mm	√		1h35	3007	2145	2050	√		864, 448, 236, 168, 173, 146	52701.8, 17433.1, 1897		√
97	Male	50	2021.07.01		24.22		√			√		√		√	100	Fr7L280mm		√	3h15	3558	4090	3190		√	656, 586, 508, 410, 337	726.3, 238.8, 187.1, 1907.5, 4034.3		√
98	Male	25	2021.07.06	0	20.11		√		√			√		√	100	Fr5L240mm	√		2h10	2789	2314	1739		√	242, 123, 102, 76, 78	5147.6, 1469.9, 1061.5	√		√
99	Male	35	2021.07.08	0	26.82		√		√			√	√		100	Fr5L260mm	√		2h15	3154	2752	3078		√	432, 244, 169, 142	21537.2, 3834.9, 22744.3	√		√
100	Female	26	201.07.08		21.45		√			√	√		√		100	Fr6L260mm	√		2h	521	692	481		√	770, 937, 602, 698, 474, 582	190690		√
101	Female	29	2021.07.08		21.79		√			√	√		√		100	Fr7L260mm		√	3h20	51	52	40		√	624, 830, 580, 716, 490, 615	116611, 24913		√
102	Male	34	2021.08.09		32.11		√			√	√		√		60	Fr7L280mm		√	3h5	2500	2380	2576		√	578, 421, 333, 253, 198, 192	29364, 80426.1, 9930		√
103	Male	34	2021.08.10		26.57		√			√	√			√	100	Fr7L260mm	√		2h20	2194	2183	2224		√	855, 476, 325, 248, 238, 224	70395, 1757.3		√
104	Female	62	2021.08.21	0	20.89		√			√	√		√		100	Fr5L260mm	√		2h5	2873	3462	4500	√		355, 185, 114, 113, 81	1373, 2220.5	√		√
105	Male	64	2021.8.21		22.54		√		√			√		√	100	Fr7L280mm	√		2h25	2568	2640	2884		√	484, 328, 228, 182, 169, 168	48013.1, 144.2		√
106	Male	41	2021.8.25		27.47		√	√				√		√	100	Fr7L260mm	√		2h	2759	3032	3300	√		520, 284, 187, 119	9021.2, 5446		√
107	Male	59	2021.08.29		21.97		√			√	√		√		100	Fr7L280mm	√		2h45	10600	4900	3874		√	406, 218, 152, 124, 118	1243.1, 119.8		√
108	Female	59	2021.08.27		19.35		√			√	√		√		100	Fr7L280mm	√		2h	6800	3630	3292		√	932, 383, 173, 139, 113	323.3, 221.7		√
109	Male	33	2021.08.31		28.74		√			√	√		√		100	Fr7L260mm	√		2h40	3225	2920	3415		√	362, 232, 181, 150, 139, 141	2138, 7050.3, 855.7		√
110	Male	29	2021.09.08	0	26.99		√		√			√		√	100	Fr7L260mm	√		1h40	4755	3419	3246		√	635, 141, 132, 125	2634.7, 1211.9, 280.4, 835.7	√		√
111	Male	51	2021.09.21		25.61		√			√	√		√		100	Fr6L260mm		√	3h50	5180	4955	4890		√	966, 664, 389, 247, 175, 150	6118.5, 9074.7		√
112	Male	21	2021.09.26	0	20.68	√		√				√		√	100	Fr5L260mm	√		2h45	2690	4860	4013	√		886, 629, 285, 200, 144, 126	55993.9, 1710.7	√		√
113	Male	35	2021.09.26	0	29.92	√			√			√		√	100	Fr5L240mm		√	3h55	2900	3000	1880		√	740, 480, 252, 165, 126, 115	3273.9, 701.4, 260.2	√		√
114	Female	30	2021.09.30		23.63		√			√	√		√		90	Fr7L260mm	√		2h55	4770	5030	4650		√	408, 196, 143, 126, 123, 121	4071, 1436, 478.4, 263.7		√
115	Female	46	2021.09.30		20.31		√	√				√	√		100	Fr7L280mm	√		1h45	3263	4430	3525		√	214, 94, 71, 68, 60, 57	302730, 41449.2, 1439.8, 3868.7		√
116	Male	50	2021.11.17		34.29		√		√			√	√		100	FR6L260mm		√	3h45	4049	5578	3181	√		595, 353, 207, 169, 114, 161	4656.4, 431.1, 609.7		√
117	Male	35	2021.11.18		19.92		√	√				√	√		100	Fr6L280mm	√		1h40	3331	2678	2750		√	438, 200, 123, 106, 94	4058.2, 1063		√
118	Male	59	2021.11.18	0	21.46		√		√			√	√		100	Fr6L260mm	√		2h5	2792	3368	2864		√	292, 128, 90, 86, 84	176.9, 975.4, 474.5, 3129.8	√		√
119	Male	53	2021.11.26	0	23.05		√		√			√		√	100	Fr8L280mm	√		2h20	2576	2477	3929		√	213, 130, 140, 158, 116, 104	17532.8, 11188.9, 2757.8	√		√
120	Male	46	2021.11.26		20.8		√			√	√		√		100	Fr6L280mm	√		2h10	2497	5314	2375		√	382, 165, 157, 138, 114	13100.3, 1948.1, 3900.5, 1815.9		√
121	Male	49	2021.12.01		25.26		√		√			√		√	100	Fr8L280mm	√		2h5	6374	5660	5030		√	928, 549, 284, 183, 145, 124	69061, 138212, 62577.4, 47403, 29078.1, 4893.1		√
122	Male	48	2021.12.01		29.38		√			√	√		√		100	Fr8L280mm		√	3h10	4900	4200	4130		√	574, 791, 400, 217, 151, 151	3042.5, 7268.8, 1726.4, 2726.7		√
123	Female	40	2021.12.18	0	22.21		√		√		√		√		100	Fr7L260mm		√	3h10	990	1348	1925		√	594, 535, 382, 286, 222, 176	164480, 109506	√		√
124	Male	48	2021.12.18		25.51		√			√	√		√		100	Fr7L280mm	√		2h20	1804	2518	2849		√	679, 426, 278, 193, 160, 136	32722.5, 52314, 21907.4, 9761.5		√
125	Female	35	2021.12.21		20.6		√			√	√		√		100	Fr7L260mm	√		2h55	3411	3429	3730		√	626, 619, 564, 559, 487, 410	29384, 17682.4, 6464.7		√
126	Female	19	2021.12.26		17.07		√			√	√		√		100	Fr7L280mm	√		2h15	2545	1859	1650		√	422, 253, 118, 93, 79	6923.5, 2607.4		√
127	Male	52	2021.12.26	0	20.28		√			√	√			√	100	Fr6L260mm	√		2h50	2167	2820	3656		√	716, 570, 336, 168, 112, 101	610, 2573.6, 945.6	√		√
128	Male	41	2021.12.26		20.42		√		√			√	√		100	Fr7L280mm	√		2h40	3520	2687	2940		√	292, 164, 141, 133, 144	625.6, 1169.1, 2217.6, 594.4		√
129	Male	41	2021.12.26		26.26		√		√			√	√		100	Fr7L280mm	√		1h55	3530	3365	3450		√	365, 220, 183, 157, 142	9644.8, 2504.4, 322		√
130	Female	50	2021.12.28	0	30.08		√			√	√		√		100	FR6L280mm	√		2h55	2194	3691	1933		√	304, 141, 107, 82, 78	1536.8	√		√
131	Male	26	2022.01.19		32.05		√		√			√		√	100	Fr7L280mm	√		2h40	4022	3410	4080		√	467, 249, 192, 160, 142, 138	40481.1, 13568.4, 2643.8		√
132	Male	44	2022.01.19		23.65		√			√	√			√	100	Fr7L280mm	√		2h10	4410	4560	4505		√	430, 211, 146, 129, 101	6971, 905.7, 368.9, 909.2		√
133	Male	35	2022.01.19	0	24.69	√		√				√	√		100	Fr6L260mm	√		2h5	2952	2729	2143		√	460, 293, 198, 176, 155, 151	1158.3, 3956.4	√		√
134	Male	21	2022.01.19	0	20.37	√		√				√	√		150	Fr5L260mm	√		1h55	4480	2519	2635		√	381, 269, 231, 173, 132, 122	21858.2, 775.8	√		√
135	Male	49	2022.02.12		31.21		√			√	√			√	100	Fr7L260mm		√	5h	918	984	1281		√	1069, 1050, 681, 629, 421, 358	46860.7, 7643		√
136	Male	54	2022.02.12		29.76		√		√			√		√	100	Fr7L280mm		√	3h40	1810	2020	1946		√	680, 638, 573, 483, 403, 330	3627.4, 501.9		√
137	Male	42	2022.02.14		27.79		√			√	√		√		100	Fr8L280mm	√		1h35	2993	2558	2231		√	406, 228, 163, 129, 123	547350		√
138	Male	63	2022.02.18		25.95		√			√	√			√	100	Fr7L280mm	√		2h50	2870	4115	2640		√	459, 178, 125, 112, 118, 142	13081.8, 27988.6, 4552.9		√
139	Male	61	2022.02.18		27.46		√			√	√		√		100	Fr7L260mm	√		2h15	2512	2705	4598		√	254, 160, 142, 128, 103	133.3		√
140	Male	33	2022.02.23		18.94		√		√			√		√	100	Fr7L260mm	√		2h	6360	6480	4940		√	309, 117, 91, 82, 81	504.3, 2360.5, 1427.7, 5466.7, 580.3		√
141	Female	19	2022.02.27	0	16.56	√			√			√	√		50	Fr5L260mm	√		2h5	3399	2523	2764		√	243, 56, 44, 39, 35, 33	4727.88, 6897.6, 97.4, 352.3, 214.3	√		√
142	Male	42	2022.02.27		26.61	√			√			√	√		100	Fr5L260mm	√		2h25	5135	3603	3279		√	608, 180, 125, 112, 101, 91	2105.4, 5734.8, 3632.1		√
143	Male	52	2022.03.02	0	21.95		√		√			√	√		100	Fr7L260mm	√		2h30	6990	5940	5030		√	412, 180, 120, 108, 101, 102	9930.4	√		√
144	Male	51	2022.03.02		23.39		√			√	√		√		130	Fr6L280mm	√		2h44	3295	4340	5255		√	382, 222, 152, 148, 157	97842.3, 173817, 151738		√
145	Male	39	2022.03.05		22.49		√			√	√			√	100	Fr6L280mm	√		2h5	3510	2467	3140		√	319, 133, 107, 97, 87	36.7		√
146	Male	45	2022.03.12		24.57	√			√			√		√	100	Fr7L280mm	√		2h25	1645	2140	2561		√	878, 1023, 827, 598, 448, 336	38546.3, 90232		√
147	Female	29	2022.03.16	0	20.08		√	√				√	√		100	Fr7L260mm	√		2h20	4450	3149	3420		√	225, 128, 92, 77, 78	2781.2, 224.3	√		√
148	Male	58	2022.03.16		27.72		√			√	√		√		150	Fr7L280mm		√	4h5	5415	2984	2687		√	622, 314, 182, 152, 126, 119	751.8, 1899.3, 644.7		√
149	Male	34	2022.03.17		26.35		√			√	√			√	100	Fr7L280mm		√	3h10	2895	3500	3239		√	866, 758, 583, 460, 344, 273	5040.9, 8032.9, 93872.8, 24445.2, 7624.2		√
150	Male	53	2022.03.17		20.52		√			√	√			√	100	Fr6L260mm	√		1h50	2787	2703	2645		√	421, 477, 506, 474, 472, 479	19309.1, 1960.5, 1971.5, 1322.4, 310.3		√
151	Female	42	2022.03.22		22.55		√			√	√		√		100	Fr7L280mm	√		2h45	6170	3695	3270		√	349, 118, 86, 74, 68	17597.9, 41559.2, 248.1, 55.3, 67.3		√
152	Male	39	2022.03.23		25.01	√			√			√		√	100	Fr7L260mm	√		2h40	5000	4410	2399		√	434, 132, 96, 91, 92	2776.3, 324.5, 90.7, 19.5		√
153	Male	36	2022.03.23		22.84		√			√	√			√	100	Fr6L280mm	√		2h15	2853	2640	2804		√	708, 195, 108, 87, 103	43113.2, 16659, 109.1, 256.9, 12.9		√
154	Male	21	2022.03.26		29.69		√			√	√			√	100	Fr7L280mm	√		2h25	3530	2095	2203		√	386, 175, 137, 121, 108	73640.1, 9400.1, 6294.7, 2623.1		√
155	Female	23	2022.03.26		14.95		√	√			√		√		100	Fr7L280mm	√		2h10	5240	2210	2410	√		99, 60, 62, 60, 55	14512.3, 5395.4, 1313.7, 207.8		√
156	Male	49	2022.03.30		28.72		√			√	√			√	100	Fr6L280mm	√		2h10	4195	4450	3800		√	1115, 658, 294, 172, 143	15552.3, 6545, 1152.9, 596.8, 95.1		√
157	Male	20	2022.04.13		18.38		√			√	√		√		100	Fr4.8L260mm	√		2h5	5950	3630	2985		√	257, 72, 66, 53, 47	485.3, 259.6, 157.1, 254.2, 230.8		√
158	Female	47	2022.04.14		22.03	√			√			√	√		100	Fr6L280mm	√		2h10	2180	2275	2405		√	154, 73, 58, 56, 43	2359.8, 51.3, 41.8		√
159	Male	35	2022.04.15	0	21.25		√	√				√	√		100	Fr4.8L260mm	√		2h55	3220	2640	4180		√	229, 126, 107, 99, 110	14719.6, 858.7, 71, 55.4, 132	√		√
160	Male	23	2022.04.20		22.28		√			√	√			√	100	Fr7L280mm	√		2h30	3255	2527	2679		√	695, 272, 185, 167, 143	3528.4, 9953.2, 1604.2, 591.2, 1458.4		√
161	Male	47	2022.04.20		25.26		√			√	√		√		100	Fr8L280mm	√		2h40	2766	2389	1825		√	358, 203, 154, 137, 110	7379.6, 1002.9, 18.3		√
162	Male	53	2022.04.30	0	28.74		√	√				√		√	100	Fr5L260mm	√		2h10	2515	2830	3240		√	438, 366, 253, 186, 146		√		√
163	Male	37	2022.04.30		23.3		√			√	√			√	100	Fr7L280mm		√	2h45	2690	2631	2762		√	645, 586, 390, 222, 178	68940, 148011, 261880		√
164	Female	68	2022.05.03		24.92		√		√		√		√		100	Fr6L280mm		√	3h	1715	2045	1813		√	271, 215, 169, 153, 145, 137	2159.4, 16978.3	√		√
165	Male	52	2022.05.03		19.37		√			√	√		√		100	Fr7L280mm	√		2h55	4245	3920	5145		√	734, 598, 532, 351, 280	1574.9, 5158.2, 142.3		√
166	Female	42	2022.05.07		19.83		√		√		√		√		100	Fr7L280mm	√		1h50	2420	1986	2820		√	209, 98, 73, 61, 61	17381.1, 1721.2, 2256.5, 22.5		√
167	Male	21	2022.05.11		21.79		√		√		√			√	100	Fr7L280mm	√		2h30	1950	2093	2166		√	1230, 621, 660, 470, 250, 200	165010, 479.3, 93106.6, 31661.6, 5545.9		√
168	Male	43	2022.05.11	0	27.92	√			√			√		√	120	Fr6L280mm		√	3	2385	5180	4230		√	335, 258, 128, 108, 105, 112		√		√
169	Male	35	2022.05.12		22.49		√			√	√			√	120	Fr7L280mm	√		1h50	2925	3139	2086		√	341, 191, 156, 145, 128, 129	956.1, 1086.1, 6185.4, 2421, 221.7		√
170	Male	51	2022.05.13		26.42		√			√	√		√		110	Fr7L280mm	√		2h5	677	1496	1530		√	882, 1054, 1153, 834, 825, 883	5789.8, 1252.9, 5811.5, 96.4		√
171	Male	47	2022.05.13		32.19		√			√	√			√	110	Fr7L280mm		√	3	2491	3009	2472		√	452, 214, 129, 119, 106, 119	18975.9, 5789.8		√
172	Female	41	2022.05.14		26.22		√			√	√		√		120	Fr7L260mm	√		1h55	1990	2835	3025		√	642, 347, 218, 182, 150, 149	57.2, 27.5		√
173	Male	40	2022.05.14	0	22.48		√		√		√			√	120	Fr6L280mm	√		2h30	2125	1972	1926		√	518, 243, 166, 146, 128, 139	340.9	√		√
174	Male	35	2022.05.15		25.69		√			√	√			√	100	Fr7L260mm	√		2h30	1674	2303	2215		√	1079, 838, 595, 397, 263	14871.7, 58.7, 40.6		√
175	Male	52	2022.05.19		22.15	√				√	√			√	100	Fr7L280mm		√	3h25	1881	4225	4660		√	1012, 668, 411, 227, 169, 129	57561.5, 20497.6, 2792, 55.5		√
176	Female	50	2022.05.19	0	25.21	√			√			√	√		100	Fr5L260mm	√		2h55	2180	3890	2418		√	371, 202, 145, 146, 103	2505.3, 408.8, 1284.8, 315.7, 315.7	√		√
177	Female	34	2022.05.19	0	19.36	√		√				√	√		100	Fr6L260mm	√		1h50	2995	2415	2920		√	278, 160, 113, 113, 107	8762.8, 1704.2, 6341.7, 2258.4	√		√
178	Male	43	2022.05.20		21.31		√		√			√		√	100	Fr6L280mm	√		2h30	2930	3015	3838		√	288, 134, 101, 91, 93, 89	11833.7, 10893.5, 162.5		√
179	Female	33	2022.05.26		26.64		√			√	√		√		150	Fr7L280mm	√		2h15	3470	2945	3288		√	485, 208, 126, 111, 118	685.5, 1644.1, 225.1, 87.2		√
180	Male	30	2022.05.27		26.92		√		√		√			√	100	Fr7L280mm	√		2h40	2383	3695	3520		√	507, 267, 173, 146, 117	2286.6, 1223.2, 315.1, 143.2		√
181	Male	43	2022.05.27		25.59		√			√	√			√	100	Fr7L280mm	√		2h	2963	3118	4040		√	258, 167, 133, 118, 124	2539.6, 1369.3, 844		√
182	Male	23	2022.06.01	0	19.2		√			√	√			√	120	Fr5L260mm	√		2h25	2155	1902	3455		√	580, 244, 160, 135, 115	2671.9, 393.9, 768.4, 97.9	√		√
183	Male	35	2022.06.01		27.72		√			√	√		√		100	Fr7L280mm	√		2h50	1985	2065	3403		√	540, 270, 193, 162, 147	1100, 24.6		√
184	Male	33	2022.06.02		22.31	√		√				√	√		100	Fr4.8L260mm	√		1h45	2465	2740	3285		√	296, 130, 105, 110, 103	4523.4, 2811.7, 661.9, 625.6	√		√
185	Male	38	2022.06.18		22.86	√				√	√			√	100	Fr6L280mm	√		1h50	4730	2986	6270		√	135, 94, 114, 109, 107	1204.9, 1127.6, 504.2, 275.8, 50.3		√
186	Male	49	2022.06.18		23.56		√			√	√		√		100	Fr6L280mm	√		2h	3251	2855	4625		√	82, 83, 89	4459, 26.9		√
187	Male	40	2022.06.16		29.41		√			√	√			√	150	Fr6L260mm		√	3h	2805	2337	2795		√	772, 580, 419, 321, 244, 191, 167	31432.7, 13782.7, 2046.3, 1784.4, 287.1		√
188	Male	20	2022.06.17		18.22		√			√	√			√	150	Fr6L260mm	√		2h15	5025	5335	2906		√	525, 411, 323, 350, 316, 302, 279, 302	11995, 7947.6, 54.4, 29.1, 3027, 55.4		√
189	Male	23	2022.06.17		15.31		√			√	√			√	150	Fr6L260mm	√		2h30	2342	3283	2147		√	464, 440, 384, 276, 179, 119	43355.2, 519.1, 370.9		√
190	Male	50	2022.06.21		23.34		√		√			√		√	150	Fr5L260mm	√		1h45	5565	3713	3245		√	419, 148, 110, 92, 90	698.6, 832.5, 452.2, 82.2		√
191	Female	53	2022.06.23		20.05		√			√	√		√		100	Fr5L260mm	√		2h	2426	3000	1915		√	468, 290, 188, 148, 133, 142	14808.2	√		√
192	Male	29	2022.06.23		20.83		√			√	√		√		100	Fr7L280mm	√		2h45	4397	5091	4350		√	462, 211, 135, 95, 88, 86	227895, 3959.9, 4225.1, 3274.7, 58439.1, 1082.2		√
193	Female	38	2022.06.25		19.28		√			√	√		√		120	Fr5L260mm	√		2h10	3628	3112	3305		√	253, 147, 108, 83, 99	851.9, 981.2, 148.9, 60	√		√
194	Male	58	2022.06.25		22.09		√			√	√			√	100	Fr6L260mm	√		1h50	2316	4215	2992		√	259, 191, 164, 120, 97	25777, 4402.2, 1659.5, 588.7, 493.2		√
195	Female	57	2022.06.28		29.14		√		√		√		√		150	Fr7L260mm	√		2h15	2289	1456	1030		√	536, 385, 441, 580, 606, 567, 420	44903.2, 53637.4, 18092.5		√
196	Female	30	2023.3.31		18.31	√				√		√	√		150	Fr6L260mm	√		2h30	4180	2440	2040		√	330, 107, 78, 58, 56, 56	75.7, 532.5421.6, 118.2	√
197	Female	56	2023.4.2	2	18.42		√			√	√		√		150	Fr6L280mm	√		2h10	3480	2220	1890		√	846, 469, 123, 73, 57, 49	3064.7, 2840.9, 879.7, 454.6		√		√
198	Male	52	2023.4.2	0	33.3		√		√		√			√	150	Fr6L260mm		√	3h5min	2965	3175	4290		√	1084, 868, 434, 333, 300, 248	2425.9, 166.6, 879.7, 227.1, 153, 82.2	√
199	Male	38	2023.3.31	3	34.14	√				√		√		√	120	Fr6L260mm	√		2h25	5090	3430	3340		√	392, 215, 176, 165, 157	13655.3, 3270.3, 1432.8, 1071.2, 1240.6		√			√
200	Female	42	2023.4.12	2	22.1		√			√	√		√		150	Fr6L280mm	√		2h40min	1485	1925	2055		√	895, 948, 465, 639, 625	54667.6, 1023.9, 100, 89.2, 143.3		√		√
201	Female	53	2023.4.12	0	21.09		√			√		√	√		150	Fr6L260mm	√		2h35	2375	2490	2220		√	757, 627, 427, 354, 459	184497, 55736.7, 24743.9, 11493.2, 15008.2	√
202	Female	37	2023.4.19	3	29.24		√			√	√		√		100	Fr6L260mm		√	2h45	3525	6268	4705		√	388, 152, 115, 87, 132	17472, 6502.1, 1637.5, 721		√			√
203	Male	27	2023.4.21	0	28.07	√		√				√	√		150	Fr6L280mm	√		1h40	2770	2140	2600		√	751, 342, 265, 243, 323, 213	15302.9, 3253, 1488.5, 2528.7, 2421	√
204	Male	65	2023.4.21	3	29.4		√	√			√		√		150	Fr6L280mm	√		2h30	3570	4430	4970		√	225, 105, 68, 67, 68, 70	44395.4, 4427.3, 1144.8, 42.9, 74		√			√
205	Male	45	2023.4.28	3	21.95		√			√	√			√	150	Fr6L280mm	√		1h50	3295	2530	2520		√	388, 151, 97, 103, 103, 93	13095.4, 27751.5, 1618, 807, 331.9		√			√
206	Female	61	2023.5.7	2	28.32		√			√	√		√		100	Fr6L260mm	√		2h20	2434	3130	4400		√	507, 345, 278, 209, 142, 134	701.5, 1751.4, 142.4, 656.5, , 734.4		√		√
207	Male	35	2023.5.3	4	20.09		√			√	√		√		100	Fr6L260mm	√		2h15	1770	2030	1855		√	1859, 1809, 1177, 924, 687, 482	49578, 12328.6, 2963.1, 1191.5, 1688		√				√
208	Male	50	2023.5.2	3	26.03		√			√	√			√	150	Fr5L260mm		√	5h45	3890	3770	3700		√	1140, 637, 499, 361, 305, 284	32940, 55265.8, 4790.1, 46.2		√			√
209	Male	44	2023.5.3	0	23.89		√			√	√		√		100	Fr6L260mm	√		2h50	3290	2760	3165		√	946, 744, 517, 333, 218, 138	17216.2, 3286.5, 6075, 485.4, 279.6	√
210	Male	60	2023.5.7	3	25.78		√	√			√			√	100	Fr6L260mm	√		1h50	2960	3135	3890		√	193, 187, 161, 149, 135	3375.8, 2515.5, 3537.6（5564.3）, 3059.6, 639		√			√
211	Male	10	2022.7.15	4	15.08	√		√			√			√	60	Fr7L280mm	√		2	1510	1648	1096		√	337, 206, 106, 71, 44, 42	18204.1, 4469.4, 2051.5, 2020.9, 834., 581.7		√				√
212	Male	14	2022.7.15	2	21.05		√	√				√		√	60	Fr7L280mm	√		2	2180	2157	4870		√	250, 141, 96,	9805.2, 4110.6, 973.6, 366.3		√		√
213	Male	58	2022.7.20	2	25.26		√		√			√	√		120	Fr6L260mm		√	3h10	3145	1798	2740		√	582, 474, 400, 365, 272, 264	17697.6, 2891.9, 595.1, 121.1, , 83.6		√		√
214	Female	38	2022.7.20	0	28.98		√			√	√		√		100	Fr5L260mm	√		2h50	1076	1730	1848		√	1131, 1156, 754, 532, 656, 814	12831.1, 31588.5, 6382.7, 49268.3, 680.7910.7	√		√
215	Male	45	2022.7.22	2	25.47		√		√		√			√	100	Fr7L260mm	√		2h35	2815	3465	3600		√	455, 227, 145, 115, 124	33883.9, 10618.4, 9673.8, 5050.3, 3132.3		√		√
216	Female	42	2022.7.22	0	22.06		√			√	√		√		100	Fr5L260mm		√	3h15	3050	3440	2830		√	473, 406, 284, 202, 168, 141	21182.7, 3812.89, 543.6, 231.8	√		√
217	Male	17	2022.7.28	3	21.22		√	√				√		√	100	Fr7L280mm	√		1h55	2655	2215	2223		√	1088, 954, 933, 738, 584,	147311, 24809.7, 6895, 8022.7, 2481.4		√			√
218	Male	26	2022.8.10	2	20.2	√			√			√		√	100	Fr7L280mm	√		2h40	2655	4260	4670		√	381, 145, 111, 89, 87, 77	11004, 285.3, 2986, 382.1		√		√
219	Female	62	2022.8.10	2	28.52		√			√	√		√		100	Fr7L280mm	√		1h30	2021	2090	2778		√	389, 168, 94, 86, 74, 66	5811.6, 586.8, 1753.1, 562.2, 118.8		√		√
220	Male	16	2022.8.25	2	17.63	√			√			√		√	100	Fr4L140mm	√		2h20	3820	3400	2810		√	883, 195, 93, 81, 79, 85	6663.7, 46290.1, 7854.2, 3159.3, 1154.8		√		√
221	Male	14	2022.8.29	2	16.66		√	√			√			√	80	Fr7L260mm	√		2h10	2478	2113	1566		√	518, 274, 194, 169, 145	11884.1, 7536.7, 760.6, 661.8, 224.5		√		√
222	Male	7	2022.8.29	2	16.19	√		√				√		√	30	Fr7L260mm	√		2h40	2210	2422	2175		√	370, 129, 57, 48, 65	18660.1, 38229.8, 14673.3, 3129.9, 6974.2		√		√
223	Male	32	2022.8.29	3	24.24	√			√		√			√	100	Fr7L260mm	√		2h15	3507	2860	2230		√	567, 176, 127, 121, 112	11915.9, 429, 118.9		√			√
224	Male	46	2022.9.4	2	19.49		√			√		√	√		100	Fr7L280mm	√		2h20	3225	2708	3110		√	252, 114, 85, 66	6581.2, 1833.1		√		√
225	Male	31	2022.9.4	2	24.91		√			√	√		√		100	Fr7L280mm	√		2h	2416	1462	2955		√	600, 262, 169, 142, 130	7482.4, 2198.3		√		√
226	Male	33	2022.9.7	0	20.42		√		√			√	√		100	Fr5L260mm	√		2h25	3310	2187	3122		√	322, 200, 159, 191	12921.6, 4499.1, 2150.4	√		√
227	Male	51	2022.9.14	2	18.86		√		√		√			√	100	Fr7L280mm		√	3h	4000	4960	2947		√	220, 102, 86, 84, 72	23852.7, 15213.3, 8219.2, 10915.3, 760.7		√		√
228	Female	25	2022.9.14	0	20.17		√			√		√	√		120	Fr7L260mm		√	3h10	2321	2392	3001		√	337, 160, 96, 83, 78	14212.3, 720.1	√		√
229	Female	38	2022.9.23	0	22.31	√				√		√		√	125	Fr5L260mm	√		2h10	6950	3750	2870		√	357, 153, 122, 117, 110	6718.3, 348.4, 310.4	√		√
230	Female	14	2022.9.26	2	16.18	√		√				√	√		100	Fr7L280mm	√		1h30	3130	2417	2485		√	1283, 657, 180, 117, 98	2565.9, 12850.4, 25616.8, 2789.7, 8179.6		√		√
231	Male	48	2022.9.28	2	27.28		√			√		√	√		100	Fr7L260mm	√		2h20	1895	4550	4165		√	588, 302, 180, 141, 130	26849.8, 29883.2, 8352.4, 5643.2, 752.1		√		√
232	Male	40	2022.9.28	2	19.38		√		√			√	√		150	Fr7L280mm	√		2h25	2010	2550	2845		√	309, 122, 91, 72	99436.4, 95782, 16724.3, 198.4		√		√
233	Male	44	2022.10.1	2	27.76		√			√		√	√		150	Fr7L280mm		√	4h5	2334	2960	2475		√	1117, 1184, 6731, 821, 744	2115.9, 421.7, 350.3, 85.2, 81.9		√		√
234	Male	23	2022.10.13	2	25.34	√			√			√	√		125	Fr4L140mm	√		2h25	2670	3590	3255		√	465, 184, 122, 112, 106	60356.2, 128638, 21716.7, 1826, 538.4		√		√
235	Male	33	2022.10.21	2	22.77	√		√				√	√		110	Fr7L260mm	√		2h55	5330	3980	4210		√	816, 743, 637, 499, 406	36204.4, 2831.3, 5011, 13005.1, 2449.5		√		√
236	Male	26	2022.10.15	0	29.68	√				√		√	√		150	Fr5L240mm	√		2h40	7120	3330	2680		√	826, 400, 257, 192, 173	5424.1, 15.3, 21.4, 30.8	√		√
237	Male	25	2022.10.20	2	23.01		√			√	√		√		100	Fr7L260mm	√		2h	3704	3060	2648		√	441, 195, 128, 115, 122	81.1, 152.1, 30.1, 20, 26.7		√		√
238	Male	22	2022.10.19	3	18.52		√		√			√	√		120	Fr7L280mm	√		2h15	732	530	604		√	1020, 897, 723, 662, 854, 734	118858, 721.7, 19894.3, 4746.8, 1753.9		√			√
239	Male	39	2022.10.19	2	29.4		√			√	√		√		150	Fr7L280mm	√		2h5	3950	3250	3800		√	1107, 792, 455, 290, 191, 161	6779.8, 2693.4, 259.9, 105.4		√		√
240	Male	36	2022.10.19	0	27.47		√			√		√	√		150	Fr5L260mm	√		2h15	9010	7320	4520		√	611, 238, 149, 123, 107, 109	110777, 20146.8, 17763.3, 8798.2, 168.3	√		√
241	Male	25	2022.10.19	0	20.37		√			√	√		√		150	Fr5L260mm	√		2h10	98	106	142		√	1245, 1010, 1242, 955, 1139, 939	1936448, 193.1, 7.6	√		√
242	Male	42	2022.10.27	0	19.27		√			√		√	√		150	Fr4.8L140mm	√		1h50	3336	2519	2713		√	202, 156, 111, 90, 76	2020.3, 10198.1, 3541.4, 2679.7, 186.4	√		√
243	Male	52	2022.10.26	0	25.95		√			√		√	√		110	Fr5L240mm	√		2h15	3180	2457	2037		√	481, 246, 177, 179, 146	8847, 434.7, 59.8	√		√
244	Female	33	2022.10.26	0	22.48		√	√				√	√		100	Fr7L260mm		√	3h30	1963	1997	4110		√	238, 161, 168, 148, 96, 82	466.9, 1360.2, 343.2, 436.6	√		√
245	Male	31	2022.10.28	0	23.18		√		√			√	√		150	Fr5L260mm	√		2h10	2660	7435	5060		√	537, 469, 258, 174, 132, 112	4811.9, 14446.8, 42501, 859.9, 161, 84.2	√		√
246	Male	52	2022.10.28	0	23.32		√			√		√	√		130	Fr6L260mm	√		2h35	4400	3045	3620		√	356, 148, 105, 91, 85, 78	8304.3, 16941.6, 213.2	√		√
247	Male	41	2023.1.26	0	25.95		√		√		√		√		110	Fr5L260mm	√		2h15	1920	4900	5700		√	996, 1090, 725, 334, 186, 142	165.5, 2.9	√		√
248	Female	32	2023.1.27	0	20.32		√		√			√	√		110	Fr7L260mm	√		2h30	1695	2970	3345		√	580, 346, 116, 88, 91	450, 83.4, 33.1	√		√
249	Male	59	2023.1.30	4	30.76	√				√		√	√		10	Fr7L260mm	√		2h40	4985	2235	2880		√	471, 448, 401, 302, 226, 193	34010.1, 16222.2, 60988.2, 26665.8, 17637.7		√				√
250	Male	44	2023.1.30	3	30.84		√		√			√	√		100	Fr7L260mm		√	3h10	3260	2970	2172		√	774, 630, 436, 324, 248, 183, 146	41564.8, 62.5, 39.4		√			√
251	Male	43	2023.2.12	3	25.47		√			√		√	√		100	Fr8L280mm		√	3h	3960	5340	5320		√	588, 508, 376, 286, 240, 213	306.9, 61.3, 2.4		√			√
252	Female	39	2023.2.10	2	26.35	√				√	√		√		150	Fr7L280mm		√	3h	3150	1940	2600		√	671, 335, 254, 180, 138, 114	34387, 102.9, 28.2		√		√
253	Male	43	2023.2.10	0	21.78		√			√		√	√		150	Fr4L260mm	√		1h55	4640	2415	1815		√	545, 209, 132, 109, 98, 100	705.8, 1529.8, 727, 1395, 19.9	√		√
254	Male	46	2023.5.17	0	18.17		√		√		√		√		130	Fr5L260mm	√		2h20	2330	2974	2494		√	184, 136, 105, 133, 99	7003.3, 48189.1, 65392.4, 10764.9, 1463.3	√		√
255	Female	33	2023.2.24	0	19		√	√				√	√		150	Fr4L140mm		√	3h10	2495	2379	4905		√	293, 169, 123, 100, 95	3113, 7793, 6329, 867, 1491	√		√
256	Male	34	2023.5.31	2	23.35		√		√		√			√	120	Fr4L140mm	√		2h55	3730	3150	3780		√	554, 238, 168, 129, 132	819, 5986, 12256, 5062, 2501		√		√
257	Female	17	2023.6.22	2	22.04		√	√			√		√		150	Fr4L160mm	√		2h20	4200	3400	3120		√	527, 335, 247, 216, 188	832.4, 7962.5		√		√
258	Male	46	2023.6.24	3	39.04		√		√		√			√	150	Fr7L280mm	√		1h50	3070	2780	2882		√	1234, 952, 679, 462, 244	6392.1, 13441.7, 814.4		√			√
259	Male	42	2023.6.24	2	21.45		√			√	√		√		150	Fr7L280mm	√		2h50	5420	3530	3080		√	620, 415, 252, 181, 164	16548.3, 1940.9, 313.8		√		√
260	Male	21	2023.6.27	1	19.54		√		√			√		√	100	Fr7L260mm	√		2h	1987	2651	3245		√	289, 148, 115, 93	48406.5, 12562.2		√		√
261	Male	52	2023.6.27	2	24.46		√			√	√			√	120	Fr7L260mm		√	3h	118	192	232		√	874, 965, 746, 842, 636	19365.4, 47108.2		√			√
262	Male	33	2023.6.29	0	24.91		√			√	√		√		120	Fr7L260mm	√		2h30	4203	4710	3220		√	614, 353, 191, 137, 131	597.3, 462.1, 437.9, 560.1	√		√
263	Male	37	2023.6.29	1	27.76		√	√				√	√		120	Fr7L260mm	√		2h40	4190	3585	4490		√	381, 349, 276, 218, 195	1456.3, 679.4	√		√
264	Male	24	2023.7.4	1	17.96		√			√	√			√	150	Fr6L260mm		√	4h10	2610	3090	3420		√	128, 95, 75, 75, 74	1085.2, 198.6	√		√
265	Female	53	2023.7.22		24.54		√			√		√	√		120	Fr5L260mm	√		2h30	4100	6130	5910		√	499, 352, 233, 176, 147	12119.2, 29066.5, 7803.8, 4152.6, 14230.3	√			√
266	Male	27	2023.7.25		28.08		√	√			√			√	150	Fr6L260mm	√		2h20	5020	3490	3640		√	695, 265, 157, 115,	5027.9	√				√
267	Male	41	2023.7.26		20.76	√				√		√		√	100	Fr7L280mm	√		2h40	3635	3160	2079		√	1038, 666, 355, 235, 154	3461.91	√			√
268	Male	61	2023.7.29		26.37		√			√	√			√	100	Fr5L260mm	√		2h20	1516	2059	3128		√	737, 662, 326	73321.9, 36984.7, 2462.3	√				√
269	Male	18	2023.7.29		21.63		√			√		√		√	150	Fr5L260mm		√	4h20	2340	2880	3075		√	988, 770, 519, 383	25595.4, 4096.9, 6382.8, 5752.9	√			√
